# Supplementary material for: A global database for modeling tumor-immune cell communication
Source: Sci Data. 2023 Jul 12;10:444. doi: 10.1038/s41597-023-02342-5 (PMC10338499; doi:10.1038/s41597-023-02342-5)
Supplement: Supplementary file 1 — Supplemental Table 1 [file 41597_2023_2342_MOESM1_ESM.xlsx]

## Sheet: Sheet1
Supplementary Table S1: Cancer types and sample numbers in bulk RNA-seq data from the TCGA, ICGC and EMBL expression atlas.
Cancer Type	Cancer Type Detailed	Source	Dataset	Sample number	Link	Title	Contributor(s)	Associated Publication	Year
Bladder Cancer	Bladder Urothelial Carcinoma	TCGA	BLCA	402	https://portal.gdc.cancer.gov/projects/TCGA-BLCA
Leukemia	B-Cell Prolymphocytic Leukemia	ICGC	BPLL-FR	12	https://dcc.icgc.org/projects/BPLL-FR
	Chronic Lymphocytic Leukemia	ICGC	CLLE-ES	310	https://dcc.icgc.org/projects/CLLE-ES
	Acute Myeloid Leukemia	TCGA	LAML	151	https://portal.gdc.cancer.gov/projects/TCGA-LAML
Breast Cancer	Breast Cancer	TCGA	BRCA	1072	https://portal.gdc.cancer.gov/projects/TCGA-BRCA
		ICGC	BRCA-KR	50	https://dcc.icgc.org/projects/BRCA-KR
Esophageal Cancer	Esophageal Carcinoma	TCGA	ESCA	160	https://portal.gdc.cancer.gov/projects/TCGA-ESCA
Cholangiocarcinoma	Cholangiocarcinoma	TCGA	CHOL	36	https://portal.gdc.cancer.gov/projects/TCGA-CHOL
Brain Cancer	Glioma	TCGA	LGG,GBM	642	https://portal.gdc.cancer.gov/projects/TCGA-LGG,https://portal.gdc.cancer.gov/projects/TCGA-GBM
	Brain Cancer	ICGC	PBCA-US	251	https://dcc.icgc.org/projects/PBCA-US
Head and Neck Cancer	Head and Neck Squamous Cell Carcinoma	TCGA	HNSC	498	https://portal.gdc.cancer.gov/projects/TCGA-HNSC
	Oral Cancer	ICGC	ORCA-IN	40	https://dcc.icgc.org/projects/ORCA-IN
	Nasopharyngeal Carcinoma	EMBL	E-MTAB-7841	48	https://identifiers.org/arrayexpress:E-MTAB-7841	RNAseq of human epithelial nasopharyngeal carcinoma cell line Detroit 562, following infection with strains of Streptococcus pneumoniae.	Caroline Weight	NA	2022
Thyroid Cancer	Papillary Thyroid Carcinoma	EMBL	GSE48850 (E-GEOD-48850)	6	https://identifiers.org/arrayexpress:E-GEOD-48850	Novel kinase fusion oncogenes in post-Chernobyl radiation-induced pediatric thyroid cancers	Christopher Mason, Julio Ricarte-Filho, Sheng Li, Maria Garcia-Rendueles, Cristina Montero-Conde, Francesca Voza, Jeffrey Knauf, Adriana Heguy, Agnes Viale, Tetyana Bogdanova, Geraldine Thomas, James Fagin	24135138	2013
	Thyroid Cancer	TCGA	THCA	494	https://portal.gdc.cancer.gov/projects/TCGA-THCA
Skin Cancer	Uveal Melanoma	TCGA	UVM	80	https://portal.gdc.cancer.gov/projects/TCGA-UVM
	Skin Cutaneous Melanoma	TCGA	SKCM	465	https://portal.gdc.cancer.gov/projects/TCGA-SKCM
Colorectal Cancer	Colon Adenocarcinoma	TCGA	COAD	431	https://portal.gdc.cancer.gov/projects/TCGA-COAD
	Rectum Adenocarcinoma	TCGA	READ	163	https://portal.gdc.cancer.gov/projects/TCGA-READ
Neuroendocrine Cancer	Adrenocortical Carcinoma	TCGA	ACC	79	https://portal.gdc.cancer.gov/projects/TCGA-ACC
	Pheochromocytoma and Paraganglioma	TCGA	PCPG	176	https://portal.gdc.cancer.gov/projects/TCGA-PCPG
	Neuroblastoma	EMBL	E-MTAB-7025	64	https://identifiers.org/arrayexpress:E-MTAB-7025	RNA-seq of IMR-5/75 neuroblastoma cell line treated with JQ1, THZ1 or combination against untreated controls	Bieke Decaesteker	NA	2018
Kidney Cancer	Kidney Chromophobe	TCGA	KICH	65	https://portal.gdc.cancer.gov/projects/TCGA-KICH
	Kidney Renal Clear Cell Carcinoma	TCGA	KIRC	521	https://portal.gdc.cancer.gov/projects/TCGA-KIRC
	Kidney Renal Papillary Cell Carcinoma	TCGA	KIRP	287	https://portal.gdc.cancer.gov/projects/TCGA-KIRP
	Renal Cell Carcinoma	ICGC	RECA-EU	91	https://dcc.icgc.org/projects/RECA-EU
Liver Cancer	Liver Hepatocellular Carcinoma	TCGA	LIHC	368	https://portal.gdc.cancer.gov/projects/TCGA-LIHC
	Liver Cancer	ICGC	LIRI-JP	403	https://dcc.icgc.org/projects/LICA-FR, https://dcc.icgc.org/projects/LIRI-JP
Lung Cancer	Lung Adenocarcinoma	TCGA	LUAD	492	https://portal.gdc.cancer.gov/projects/TCGA-LUAD
	Lung Squamous Cell Carcinoma	TCGA	LUSC	500	https://portal.gdc.cancer.gov/projects/TCGA-LUSC
	Non Small Cell Lung Carcinoma	EMBL	GSE81089 (E-GEOD-81089)	670	https://identifiers.org/arrayexpress:E-GEOD-81089	Next Generation Sequencing (RNAseq) of non-small cell lung cancer	Bjorn Hallstrom, Dijana Djureinovic, Masafumi Horie, Johanna Mattsson, Linnea La Fleur, Linn Fagerberg, Hans Brunnstrom, Cecilia Lindskog, Katrin Madjar, Jorg Rahnenfuhrer, Simon Ekman, Elisabeth Stahle, Hirsh Koyi, Eva Branden, Karolina Edlund, Jan Hengstler, Mats Lambe, Akira Saito, Johan Botling, Fredrik Ponton, Mathias Uhlen, Patrick Micke	27699219	2016
	Small Cell Lung Carcinoma	EMBL	GSE60052 (E-GEOD-60052)	79	https://identifiers.org/arrayexpress:E-GEOD-60052	The RNAseq of 79 small cell lung cancer (sclc) and 7 normal control	Dong Shen, Brandon Higgs, Shen Dong	27093186	2016
Lymphoma	B Cell Lymphoma	TCGA	DLBC	48	https://portal.gdc.cancer.gov/projects/TCGA-DLBC
	Lymphoma	ICGC	MALY-DE	100	https://dcc.icgc.org/projects/MALY-DE
Cervical Cancer	Cervical Cancer	TCGA	CESC	302	https://portal.gdc.cancer.gov/projects/TCGA-CESC
Uterine Cancer	Uterine Corpus Endometrial Carcinoma	TCGA	UCEC	534	https://portal.gdc.cancer.gov/projects/TCGA-UCEC
	Uterine Carcinosarcoma	TCGA	UCS	56	https://portal.gdc.cancer.gov/projects/TCGA-UCS
	Uterine Leiomyosarcoma	EMBL	E-MTAB-5762	26	https://identifiers.org/arrayexpress:E-MTAB-5762	Identification of driver genes in uterine leiomyosarcoma: RNA seq	Bram Boeckx	NA	2018
Ovarian Cancer	Ovarian Serous Adenocarcinoma	EMBL	E-MTAB-7284	6	https://identifiers.org/arrayexpress:E-MTAB-7284	RNA-seq of human cancer cell line OVCA420* following TIGAR knockdown with shRNA	Jeremy Chien	NA	2018
	Ovarian Cancer	TCGA	OV	373	https://portal.gdc.cancer.gov/projects/TCGA-OV
		ICGC	OV-AU	111	https://dcc.icgc.org/projects/OV-AU
Pancreatic Cancer	Pancreatic Adenocarcinoma	TCGA	PAAD	176	https://portal.gdc.cancer.gov/projects/TCGA-PAAD
	Pancreatic Endocrine Neoplasms	ICGC	PAEN-AU	33	https://dcc.icgc.org/projects/PAEN-AU
	Pancreatic Ductal Carcinoma	EMBL	GSE63776 (E-GEOD-63776)	6	https://identifiers.org/arrayexpress:E-GEOD-63776	Altering cancer transcriptomes using epigenomic inhibitors [RNA-Seq]	Seth Frietze, Peggy Farnham	26191083	2015
	Pancreatic Cancer	ICGC	PACA-CA,PACA-AU	354	https://dcc.icgc.org/projects/PACA-CA, https://dcc.icgc.org/projects/PACA-AU
Sarcoma	Ewing Sarcoma	ICGC	BOCA-FR	57	https://dcc.icgc.org/projects/BOCA-FR
	Fibrosarcoma	EMBL	E-MTAB-6823	12	https://identifiers.org/arrayexpress:E-MTAB-6823	Transcriptomic profiling of HT1080 fibrosarcoma cells of mesenchymal or amoeboid migratory phenotype	Vladimír Čermák, Jan Brábek	32461585	2019
	Sarcoma	TCGA	SARC	255	https://portal.gdc.cancer.gov/projects/TCGA-SARC
Gastric Cancer	Gastric Adenocarcinoma	TCGA	STAD	375	https://portal.gdc.cancer.gov/projects/TCGA-STAD
Prostate Cancer	Prostate Adenocarcinoma	TCGA	PRAD	491	https://portal.gdc.cancer.gov/projects/TCGA-PRAD
		ICGC	PRAD-CA, PRAD-FR	169	https://dcc.icgc.org/projects/PRAD-CA, https://dcc.icgc.org/projects/PRAD-FR
Testicular Cancer	Testicular Germ Cell Tumors	TCGA	TGCT	119	https://portal.gdc.cancer.gov/projects/TCGA-TGCT
Mesothelioma	Mesothelioma	TCGA	MESO	86	https://portal.gdc.cancer.gov/projects/TCGA-MESO
Thymoma	Thymoma	TCGA	THYM	119	https://portal.gdc.cancer.gov/projects/TCGA-THYM
