# Supplementary material for: A global database for modeling tumor-immune cell communication
Source: Sci Data. 2023 Jul 12;10:444. doi: 10.1038/s41597-023-02342-5 (PMC10338499; doi:10.1038/s41597-023-02342-5)
Supplement: Supplementary file 2 — Supplemental Table 2 [file 41597_2023_2342_MOESM2_ESM.xlsx]

## Sheet: Total cancers
Supplementary Table S2: Total cancers involved in TICCom, including cancer types from literature, bulk RNA-seq datasets and scRNA-seq datasets. The cancers come from literature using italic fonts.
Cancer Type	Cancer Type Detailed
Leukemia	Acute Lymphocytic Leukemia
	Acute Erythroid Leukemia
	Acute Monocytic Leukemia
	Acute Myeloid Leukemia
	Acute Promyelocytic Leukaemia
	B-Cell Prolymphocytic Leukemia
	Chronic Lymphocytic Leukemia
	Plasma Cell Leukemia
	Chronic Myeloid Leukemia
Lymphoma	B Cell Lymphoma
	T Cell Lymphoma
	Hodgkin Lymphoma
	Plasmacytoma
	Multiple Myeloma
	Non-Hodgkin Lymphoma
Brain Cancer	Astrocytoma
	Corticotroph Tumor
	Glioma
Bladder Cancer	Bladder Urothelial Carcinoma
Breast Cancer	Basal Like Breast Carcinoma
	Breast Ductal Carcinoma
	Triple Negative Breast Carcinoma
Cervical Cancer	Cervical Adenocarcinoma
	Cervical Squamous Cell Carcinoma
Cholangiocarcinoma	Cholangiocarcinoma
Kidney Cancer	Renal Cell Carcinoma
	Kidney Renal Papillary Cell Carcinoma
	Kidney Chromophobe
	Kidney Renal Clear Cell Carcinoma
	Embryonal Kidney Carcinoma
Colorectal Cancer	Colitis Associated Colorectal Carcinoma
	Rectum Adenocarcinoma
	Colon Adenocarcinoma
Esophageal Cancer	Esophageal Carcinoma
Gastric Cancer	Early Gastric Cancer
	Gastric Adenocarcinoma
Head and Neck Cancer	Head and Neck Squamous Cell Carcinoma
	Head Neck Lymph Node Metastatic Carcinoma
	Nasopharyngeal Carcinoma
	Oral Cancer
	Laryngeal Squamous Carcinoma
Liver Cancer	Liver Hepatocellular Carcinoma
Lung Cancer	Non Small Cell Lung Carcinoma
	Small Cell Lung Carcinoma
	Lewis Lung Carcinoma
	Lung Adenocarcinoma
	Lung Squamous Cell Carcinoma
	Large Cell Lung Carcinoma
Mesothelioma	Pleural mesothelioma
Neuroendocrine Cancer	Neuroblastoma
	Pheochromocytoma and Paraganglioma
	Adrenocortical Carcinoma
Sarcoma	Osteosarcoma
	Ewing Sarcoma
	Fibrosarcoma
Ovarian Cancer	Epithelial Ovarian Carcinoma
	Ovarian Serous Adenocarcinoma
	Ovary Adenocarcinoma
Uterine Cancer	Uterine Leiomyosarcoma
	Uterine Carcinosarcoma
	Uterine Corpus Endometrial Carcinoma
Pancreatic Cancer	Pancreatic Ductal Carcinoma
	Pancreatic Endocrine Neoplasms
	Pancreatic Adenocarcinoma
Prostate Cancer	Prostate Adenocarcinoma
Skin Cancer	Merkel Cell Carcinoma
	Basal Cell Carcinoma
	Skin Squamous Cell Cancer
	Mastocytoma
	Melanoma
	Metastatic Melanoma
	Skin Cutaneous Melanoma
	Uveal Melanoma
	Subcutaneous Melanoma
Thymoma	Thymoma
Thyroid Cancer	Papillary Thyroid Carcinoma
Testicular Cancer	Testicular Germ Cell Tumors
