# Supplementary material for: A global database for modeling tumor-immune cell communication
Source: Sci Data. 2023 Jul 12;10:444. doi: 10.1038/s41597-023-02342-5 (PMC10338499; doi:10.1038/s41597-023-02342-5)
Supplement: Supplementary file 3 — Supplemental Table 3 [file 41597_2023_2342_MOESM3_ESM.xlsx]

## Sheet: Summary
Supplementary Table S3: The columns and the corresponding descriptions of the five CSV files were listed in sheet File 1 to sheet File 5.
File 1:Experimentally verified TIC communication
File 2: Integrated ligand-receptor interactions
File 3: Predicted TIC communication based on experimentally verified TICs and bulk RNA-seq
File 4: Predicted TIC communication based on ligand-receptor interactions and bulk RNA-seq
File 5: Predicted TIC communication based on scRNA-seq

## Sheet: File1
File1: Experimentally verified TIC communication
Column name	Description
Cancer_Type	Cancer subtype
Cancer	Cancer type
Gene1Name	Gene symbol of the first gene in a pair of interacting genes
Gene1Id	Ensembl ID of the first gene in a pair of interacting genes
Type	Gene type of the first gene
Cell	Cell type where the first gene is expressed
Cell_type1	The corresponding cell type in 14 types of immune cells
Location	The localization of the first gene in this cell type
Gene2Name	Gene symbol of the second gene in a pair of interacting genes
Gene2Id	Ensembl ID of the second gene in a pair of interacting genes
Type_1	Gene type of the second gene
Cell_1	Cell type where the second gene is expressed
Cell_type2	The corresponding cell type in 14 types of immune cells
Location_1	The localization of the second gene in this cell type
Interaction_Type1	The interaction type by manual classification
Interaction_Type2	A description of the interaction in the article
Evidence	Detailed description of the interaction in the article
Relation_To_Immunity_Or_Cancer	The relationship of this interaction to immunity or cancer
Species	Specie name
Requirement	The requirement of this interaction in this experiment
Experimental_Methods	Experimental method used to verified this interaction
Article	Article from which detailed information on this interaction was extracted
Pmid	PMID of this article

## Sheet: File 2
File2: Integrated ligand-receptor interactions
Column name	Description
Ligand	Gene symbol of the ligand
Gene1Id	Ensembl ID of the ligand
Receptor	Gene symbol of the receptor
Gene2Id	Ensembl ID of the receptor
Classification	Classification of this interaction by functional annotation
cellchatDB_human	Yes or '-' indicates whether the interaction comes from the first source of human interactions.
celltalkDB_human	Yes or '-' indicates whether the interaction comes from the second source of human interactions.
icellnetDB_human	Yes or '-' indicates whether the interaction comes from the third source of human interactions.
iTALKDB_human	Yes or '-' indicates whether the interaction comes from the fourth source of human interactions.
nichenetDB_human	Yes or '-' indicates whether the interaction comes from the fifth source of human interactions.
ramilowskiDB_human	Yes or '-' indicates whether the interaction comes from the sixth source of human interactions.
singlecellsignalRDB_human	Yes or '-' indicates whether the interaction comes from the seventh source of human interactions.
unionDB_human	Yes or '-' indicates whether the interaction comes from the union set of these human resources.
intersectDB_human	Yes or '-' indicates whether the interaction comes from the intersection set of these human resources.
celltalkDB_mouse	Yes or '-' indicates whether the interaction comes from the first source of mouse interactions.
RNAMagnetDB_mouse	Yes or '-' indicates whether the interaction comes from the second source of mouse interactions.
unionDB_mouse	Yes or '-' indicates whether the interaction comes from the union of these mouse resources.
intersectDB_mouse	Yes or '-' indicates whether the interaction comes from the intersection of these mouse resources.
Evidence	The classification of this interaction indicates whether the interaction is supported by experimental data or manual annotation from literature in at least one human or mouse dataset
Species	Specie name

## Sheet: File 3
File3: Predicted TIC communication based on experimentally verified TICs and bulk RNA-seq
Column name	Description
Gene1Name	Gene symbol of the first gene in a pair of interacting genes
Gene1Id	Ensembl ID of the first gene in a pair of interacting genes
Cell	Cell type where the first gene is expressed
Gene2Name	Gene symbol of the second gene in a pair of interacting genes
Gene2Id	Ensembl ID of the second gene in a pair of interacting genes
Cell_1	Cell type where the second gene is expressed
Cancer	Cancer subtype
Interaction_Strength	Interaction Strength of this interaction
P_value	P value of this interaction
Source	Source of the dataset
Cancer_type	Cancer name
Tissue	Tissue or organ where the dataset was sampled

## Sheet: File 4
File4: Predicted TIC communication based on ligand-receptor interactions and bulk RNA-seq
Column name	Description
Ligand	Gene symbol of the ligand
Ensembl_1	Ensembl ID of the ligand
Receptor	Gene symbol of the receptor
Ensembl_2	Ensembl ID of the receptor
Function	The classification of this interaction by functional annotation in the union set of seven human resources
Evidence	The classification of this interaction indicates whether the interaction is supported by experimental data or manual annotation from literature in at least one human dataset.
Cancer	Cancer subtype
Interaction_Strength	Interaction Strength of this interaction
P_value	P value of this interaction
Source	Source of the dataset
Cancer_type	Cancer name
Tissue	Tissue or organ where the dataset was sampled

## Sheet: File 5
File5: Predicted TIC communication based on scRNA-seq
Column name	Description
Ligand	Gene symbol of the ligand
Cell_from	The cell type where the ligand is expressed
Receptor	Gene symbol of the receptor
Cell_to	The cell type where the receptor is expressed
Function	Classification of this interaction by functional annotation in the union set of seven human resources
iTALK_top	Yes or '-' indicates whether iTALK_top was used to do prediction.
iTALK_DEG	Yes or '-' indicates whether iTALK_DEG was used to do prediction.
CellTalker	Yes or '-' indicates whether CellTalker was used to do prediction.
ICELLNET	Yes or '-' indicates whether ICELLNET was used to do prediction.
NicheNet	Yes or '-' indicates whether NicheNet was used to do prediction.
Curated	The classification of this interaction indicates whether the interaction is supported by experimental data or manual annotation from literature in at least one human dataset.
Cancer	Cancer subtype
Dataset	Dataset ID
Cancer_type	Cancer name
